# Supplementary material for: Minigene as a Novel Regulatory Element in Toxin-Antitoxin Systems
Source: Int J Mol Sci. 2021 Dec 13;22(24):13389. doi: 10.3390/ijms222413389 (PMC8708949; doi:10.3390/ijms222413389)
Supplement: Supplementary file 1 [file ijms-22-13389-s001.zip]

Archive with 1 entries (1 files):
- ijms-1489209-supplementary.pdf
